# Supplementary material for: A synchrotron study of Na2.27Ho7.73(SiO4)6O0.72
Source: Acta Crystallogr Sect E Struct Rep Online. 2009 Apr 8;65(Pt 5):i33. doi: 10.1107/S1600536809011866 (PMC2977539; doi:10.1107/S1600536809011866)
Supplement: Supplementary file 1 [file e-65-00i33-sup1.cif]

##############################################################################
###                                                                        ###
###        Electronic paper (Acta Crystallographica Section E)             ###
###                                                                        ###
##############################################################################
#                                                                            #
# This CIF contains the data in a paper accepted for publication in Acta     #
# Crystallographica Section E. It conforms to the requirements of Notes      #
# for Authors for Section E, and has been peer reviewed under the auspices   #
# of the IUCr Commission on Journals.                                        #
#                                                                            #
# Full details of the Crystallographic Information File format               #
# are given in the paper "The Crystallographic Information File (CIF):       #
# a New Standard Archive File for Crystallography" by S. R. Hall, F. H.      #
# Allen and I. D. Brown [Acta Cryst. (1991), A47, 655-685].                  #
#                                                                            #
# The current version of the core CIF dictionary is obtainable from          #
# ftp://ftp.iucr.org/pub/cif_core.dic. The current version number is 2.4.    #
#                                                                            #
# Software is freely available for graphical display of the structure(s) in  #
# this CIF.  For information consult the CIF home page http://www.iucr.org/  #
# cif/home.html                                                              #
#                                                                            #
# This file may be used for bona fide research purposes within the           #
# scientific community so long as proper attribution is given to the journal # 
# article from which it was obtained.                                        #
#                                                                            #
##############################################################################
                                             
data_global
_journal_data_validation_number     ?
_journal_date_recd_electronic     2009-01-12
_journal_date_accepted     2009-03-30
_journal_name_full     'Acta Crystallographica, Section E'
_journal_year     2009
_journal_volume     65
_journal_issue      5
_journal_page_first     i33
_journal_page_last     i33
_journal_paper_category     QI
_journal_coeditor_code     BR2094
_publ_contact_author_name     'Lauro Bucio'
_publ_contact_author_address
;
   Instituto de F\'isica,
   Universidad Nacional Aut\'onoma de M\'exico
   A.P. 20-364, 01000 M\'exico D.F.
   M\'exico
;
_publ_contact_author_email     bucio@fisica.unam.mx
_publ_contact_author_fax     '52 55 56225012'
_publ_contact_author_phone     '52 55 56225012 EXT 103'
_publ_section_title
;
A synchrotron study of Na~2.27~Ho~7.73~(SiO~4~)~6~O~0.72~
;
loop_
    _publ_author_name
    _publ_author_address
    'Ivonne Rosales'
;
Instituto de F\'isica
Universidad Nacional Aut\'onoma de M\'exico
AP 20-364, 01000 M\'exico DF
Mexico
;
    'Eligio Orozco'
;
Instituto de F\'isica
Universidad Nacional Aut\'onoma de M\'exico
AP 20-364, 01000 M\'exico DF
Mexico
;
    'Lauro Bucio'
;
Instituto de F\'isica
Universidad Nacional Aut\'onoma de M\'exico
AP 20-364, 01000 M\'exico DF
Mexico
;
    'Maria E. Fuentes'
;
Facultad de Qu\'imica
Universidad Aut\'onoma de Chihuahua
Chihuahua
Mexico
;
    'Luis Fuentes'
;
Centro de Investigaci\'on en Materiales Avanzados
Chihuahua
Mexico
;
data_I
_chemical_name_systematic
;
Sodium holmium orthosilicate oxyapatite
;
_chemical_name_common     Oxyapatite
_chemical_formula_moiety     ?
_chemical_formula_sum     'Ho7.73 Na2.27 O24.72 Si6'
_chemical_formula_structural     'Na2.27 Ho7.73 (Si O4)6 O0.72'
_chemical_formula_analytical     ?
_chemical_formula_weight     1891.09
_chemical_melting_point     ?
_symmetry_cell_setting     hexagonal
_symmetry_space_group_name_H-M     'P 63/m'
_symmetry_space_group_name_Hall     '-P 6c'
loop_
    _symmetry_equiv_pos_as_xyz
    'x,y,z'
    'x-y,x,z+1/2'
    '-y,x-y,z'
    '-x,-y,z+1/2'
    '-x+y,-x,z'
    'y,-x+y,z+1/2'
    '-x,-y,-z'
    '-x+y,-x,-z+1/2'
    'y,-x+y,-z'
    'x,y,-z+1/2'
    'x-y,x,-z'
    '-y,x-y,-z+1/2'
_cell_length_a     9.34050(10)
_cell_length_b     9.34050(10)
_cell_length_c     6.76380(10)
_cell_angle_alpha     90
_cell_angle_beta     90
_cell_angle_gamma     120
_cell_volume     511.050(10)
_cell_formula_units_Z     1
_cell_measurement_temperature     295
_cell_measurement_pressure     ?
_cell_special_details
;
;
_exptl_crystal_density_diffrn     6.145
_exptl_crystal_density_meas     ?
_exptl_crystal_density_method     ?
_exptl_crystal_F_000     822.8
_exptl_absorpt_coefficient_mu     ?
_exptl_absorpt_correction_type     none
_exptl_absorpt_process_details     none
_exptl_absorpt_correction_T_min     ?
_exptl_absorpt_correction_T_max     ?
_exptl_special_details
;
;
_diffrn_ambient_temperature     300
loop_
    _diffrn_radiation_type
    _diffrn_radiation_wavelength
    synchrotron 1.033490(7)
_diffrn_radiation_monochromator     Si(111)
_diffrn_measurement_device_type     'SSRL'
_refine_special_details
;
;
_refine_ls_matrix_type     fullcycle
_refine_ls_goodness_of_fit_all     1.27
_refine_ls_restrained_S_all     ?
_refine_ls_restrained_S_obs     ?
_refine_ls_number_reflns     281
_refine_ls_number_parameters     22
_refine_ls_number_restraints     0
_refine_ls_weighting_scheme     sigma
_refine_ls_weighting_details     ?
_refine_ls_shift/su_max     0.05
loop_
    _atom_type_symbol
    _atom_type_scat_dispersion_real
    _atom_type_scat_dispersion_imag
    _atom_type_scat_source
    ho -0.66600 4.67800
 International_Tables_for_Crystallography_Vol.C(1991)_Tables_6.1.1.4_and_6.1.1.5
    na 0.03000 0.02500
 International_Tables_for_Crystallography_Vol.C(1991)_Tables_6.1.1.4_and_6.1.1.5
    si 0.07200 0.07100
 International_Tables_for_Crystallography_Vol.C(1991)_Tables_6.1.1.4_and_6.1.1.5
    o 0.00800 0.00600
 International_Tables_for_Crystallography_Vol.C(1991)_Tables_6.1.1.4_and_6.1.1.5
_computing_data_collection     ' SSRL software'
_computing_cell_refinement     'DICVOL (Boultif & Lou\"er,2004)'
_computing_data_reduction     'FULLPROF (Rodr\'iguez-Carvajal, 2006)'
_computing_structure_solution     'coordinates taken from an isotypic compound'
_computing_structure_refinement     'FULLPROF (Rodr\'iguez-Carvajal, 2006)'
_computing_molecular_graphics     'ATOMS (Dowty, 1994)'
_computing_publication_material     'ATOMS (Dowty, 1994)'
loop_
    _atom_site_label
    _atom_site_fract_x
    _atom_site_fract_y
    _atom_site_fract_z
    _atom_site_U_iso_or_equiv
    _atom_site_occupancy
    Ho1 0.2373(2) 0.0042(3) 0.25 0.0014(4) 0.875(2)
    Na1 0.2373(2) 0.0042(3) 0.25 0.0014(4) 0.125(2)
    Ho2 0.3333 0.6666 -0.0028(9) 0.0013(8) 0.620(2)
    Na2 0.3333 0.6666 -0.0028(9) 0.0013(8) 0.380(2)
    Si 0.3680(10)
                0.3970(10)
                         0.25 0.014(3) 1.0
    O1 0.2460(10)
                0.3340(10)
                         0.444(2) 0.030(4) 1.0
    O2 0.490(2) 0.312(2) 0.25 0.030(4) 1.0
    O3 0.523(2) 0.403(2) 0.75 0.030(4) 1.0
    O4 0.0 0.0 0.25 0.030(4) 0.358
_geom_special_details
;
;
loop_
    _geom_bond_atom_site_label_1
    _geom_bond_atom_site_label_2
    _geom_bond_site_symmetry_1
    _geom_bond_site_symmetry_2
    _geom_bond_distance
    _geom_bond_publ_flag
    Ho1 O1 . 5_555 2.420(10)
                           no
    Ho1 O1 . 6_554 2.240(10)
                           no
    Ho1 O1 . 8_555 2.420(10)
                           no
    Ho1 O1 . 9_556 2.240(10)
                           no
    Ho1 O2 . 1_555 2.660(10)
                           no
    Ho1 O3 . 6_554 2.35(2) no
    Ho1 O4 . 1_555 2.197(2) no
    Ho2 O1 . 8_565 2.82(2) no
    Ho2 O1 . 10_555 2.820(10)
                            no
    Ho2 O1 . 12_665 2.820(10)
                            no
    Ho2 O2 . 2_554 2.290(10)
                           no
    Ho2 O2 . 4_664 2.290(10)
                           no
    Ho2 O2 . 6_564 2.29(2) no
    Ho2 O3 . 2_554 2.450(10)
                           no
    Ho2 O3 . 4_664 2.45(2) no
    Ho2 O3 . 6_564 2.450(10)
                           no
    Si O1 . 1_555 1.640(10)
                          no
    Si O1 . 10_555 1.640(10)
                           no
    Si O2 . 1_555 1.68(3) no
    Si O3 . 4_664 1.62(2) no
loop_
    _geom_angle_atom_site_label_1
    _geom_angle_atom_site_label_2
    _geom_angle_atom_site_label_3
    _geom_angle_site_symmetry_1
    _geom_angle_site_symmetry_2
    _geom_angle_site_symmetry_3
    _geom_angle
    _geom_angle_publ_flag
    O1 Ho2 O3 8_565 . 2_554 60.3(7) no
