# Supplementary material for: A synchrotron study of Na2.27Ho7.73(SiO4)6O0.72
Source: Acta Crystallogr Sect E Struct Rep Online. 2009 Apr 8;65(Pt 5):i33. doi: 10.1107/S1600536809011866 (PMC2977539; doi:10.1107/S1600536809011866)
Supplement: Supplementary file 2 [file e-65-00i33-Isup2.rtv]

data_I

_pd_block_id      oxyapatite

loop_
      _pd_proc_point_id                    
      _pd_proc_2theta_corrected             # one of 
      _pd_proc_energy_incident              # these 
      _pd_proc_d_spacing                    # three
      _pd_proc_intensity_net               
      _pd_calc_intensity_net               
1 7.325 . . 13.5 13.9
2 11.431 . . 0.4 0.4
3 12.705 . . 10.9 12.1
4 14.681 . . 103.2 106.9
5 15.455 . . 110.8 112.1
6 17.122 . . 0.4 0.4
7 17.578 . . 49.2 53.7
8 19.066 . . 136.2 138.5
9 19.461 . . 81.7 84.1
10 19.461 . . 52.9 54.5
11 21.378 . . 223.8 229.6
12 21.378 . . 157.5 161.6
13 21.748 . . 166.4 176.4
14 22.098 . . 93.4 96.5
15 22.977 . . 4.8 4.2
16 23.813 . . 1.5 1.9
17 25.57 . . 2 1.9
18 26.34 . . 0.1 0.1
19 26.34 . . 5.8 6
20 26.633 . . 2.9 3
21 26.633 . . 9.7 10.3
22 27.078 . . 16.1 16.6
23 27.529 . . 0.1 0.1
24 28.088 . . 6.1 6.4
25 28.088 . . 0.1 0.1
26 28.376 . . 16.4 16.5
27 29.488 . . 43.5 44.4
28 29.61 . . 27.1 27
29 30.425 . . 2.8 2.7
30 30.937 . . 0 0
31 31.2 . . 106.5 107
32 32.091 . . 25.3 24.7
33 32.091 . . 30.3 29.6
34 32.336 . . 9 9.2
35 32.336 . . 13.9 14.2
36 33.091 . . 76.8 76.1
37 33.091 . . 55.7 55.2
38 33.566 . . 35.7 34.7
39 33.566 . . 32.5 31.6
40 34.045 . . 39.5 40
41 34.045 . . 49.5 50.1
42 34.642 . . 116.3 114.9
43 34.766 . . 0.3 0.4
44 35.222 . . 2.1 1.8
45 35.222 . . 0.9 0.8
46 35.588 . . 46.1 49.4
47 36.383 . . 0.6 0.5
48 37.039 . . 2.4 3
49 37.039 . . 0.1 0.1
50 37.156 . . 4.9 5
51 37.255 . . 6.2 7.2
52 37.923 . . 0.1 0.1
53 37.923 . . 0 0
54 37.932 . . 2.6 2.8
55 38.346 . . 0.4 0.5
56 38.564 . . 0.2 0.3
57 38.564 . . 0.4 0.5
58 38.686 . . 12.7 13.3
59 38.773 . . 0.2 0.2
60 39.514 . . 7.5 7.6
61 39.514 . . 12.6 12.9
62 39.829 . . 41.2 44.3
63 40.151 . . 0.1 0.2
64 40.554 . . 1.7 1.8
65 40.554 . . 0 0
66 40.879 . . 19.8 19.3
67 40.879 . . 19 18.5
68 41.474 . . 53.7 53
69 41.67 . . 3.5 3.9
70 41.67 . . 1.3 1.4
71 42.28 . . 21.2 21
72 42.28 . . 10.7 10.6
73 42.288 . . 25.8 25.5
74 42.667 . . 14.3 14.2
75 42.667 . . 7.9 7.9
76 42.867 . . 31.5 32.2
77 43.55 . . 1.1 1.3
78 43.55 . . 0.3 0.4
79 43.652 . . 1.9 1.9
80 43.652 . . 1.3 1.3
81 44.333 . . 0.4 0.5
82 44.999 . . 0.3 0.4
83 44.999 . . 0.3 0.5
84 45.076 . . 1.4 1.5
85 45.55 . . 0 0
86 45.55 . . 3.4 3.9
87 45.573 . . 0 0
88 45.732 . . 1.7 1.8
89 45.732 . . 1 1.1
90 46.013 . . 0.2 0.2
91 46.299 . . 0.2 0.3
92 46.659 . . 6.3 6.6
93 46.659 . . 0.4 0.4
94 46.868 . . 5.2 5.6
95 46.95 . . 13.8 14
96 47.024 . . 2.1 2.2
97 47.024 . . 0.5 0.6
98 47.505 . . 0.2 0.2
99 47.579 . . 17.2 17.7
100 47.932 . . 11.4 11.6
101 47.932 . . 12.1 12.3
102 48.21 . . 0.8 1
103 48.21 . . 0.1 0.1
104 48.74 . . 12.7 12.6
105 48.841 . . 4 3.8
106 48.841 . . 6.6 6.4
107 49.359 . . 1.1 1.1
108 49.359 . . 2.5 2.5
109 49.38 . . 19.7 20.1
110 49.38 . . 13 13.3
111 49.531 . . 7.8 7.6
112 49.531 . . 7.7 7.5
113 50.065 . . 8.2 8.1
114 50.065 . . 3.7 3.6
115 50.072 . . 22.5 22.5
116 50.072 . . 29.7 29.6
117 50.404 . . 13.5 14.5
118 50.404 . . 12 12.9
119 50.581 . . 16.1 16.8
120 50.581 . . 25.2 26.3
121 50.601 . . 0 0
122 52.394 . . 2.7 2.7
123 52.47 . . 5.8 5.8
124 52.538 . . 19.2 20.3
125 52.962 . . 1.2 1.2
126 52.962 . . 2.2 2.2
127 52.982 . . 0.6 0.6
128 52.982 . . 0 0
129 53.05 . . 0.1 0.1
130 53.125 . . 1.3 1.6
131 53.125 . . 0.4 0.5
132 53.125 . . 0.4 0.4
133 53.376 . . 0.3 0.4
134 53.633 . . 4.9 5
135 53.633 . . 0.2 0.2
136 53.64 . . 0.3 0.3
137 53.957 . . 0.1 0.1
138 53.957 . . 0.9 1
139 53.957 . . 1.3 1.4
140 54.219 . . 7.3 7.3
141 54.219 . . 7.6 7.5
142 54.566 . . 2.6 2.8
143 54.72 . . 0 0
144 54.786 . . 7.4 7.3
145 54.786 . . 7.8 7.8
146 54.86 . . 2.4 2.5
147 54.86 . . 3.2 3.5
148 55.138 . . 7 7.4
149 55.674 . . 3.2 3.3
150 55.674 . . 4.4 4.7
151 55.838 . . 3.1 3.1
152 55.93 . . 3.7 3.9
153 55.93 . . 0.8 0.9
154 56.27 . . 12.7 13.5
155 56.401 . . 0.9 1
156 56.401 . . 9.8 10.3
157 56.401 . . 7.1 7.5
158 56.421 . . 5.7 6
159 56.421 . . 7.2 7.6
160 56.831 . . 0 0
161 57.045 . . 8.2 7.8
162 57.045 . . 7.7 7.4
163 57.536 . . 0.3 0.3
164 57.536 . . 0.1 0.2
165 57.672 . . 1.3 1.6
166 57.672 . . 4.5 5.3
167 58.07 . . 0.1 0.1
168 58.07 . . 0.6 0.5
169 58.46 . . 1.9 2.4
170 58.46 . . 1 1.2
171 58.491 . . 0.5 0.6
172 58.491 . . 0.1 0.1
173 58.708 . . 1.3 1.6
174 59.254 . . 1.3 1.5
175 59.254 . . 0.7 0.8
176 59.582 . . 0.7 0.9
177 59.727 . . 0.2 0.3
178 59.79 . . 0 0
179 59.859 . . 1.8 2.2
180 59.859 . . 0.8 1
181 60.33 . . 0.1 0.1
182 60.33 . . 0.7 0.7
183 60.33 . . 0.7 0.7
184 60.336 . . 0.8 0.9
185 60.336 . . 0 0.1
186 60.63 . . 0.2 0.2
187 60.63 . . 0.5 0.5
188 60.786 . . 4.1 4.4
189 60.786 . . 0.5 0.6
190 60.804 . . 10.7 11.2
191 60.935 . . 0.8 0.9
192 60.935 . . 0.3 0.3
193 61.196 . . 10.2 10.9
194 61.338 . . 0.7 0.6
195 61.338 . . 0 0
196 61.469 . . 3.3 3.2
197 61.697 . . 2.8 2.9
198 61.697 . . 1.7 1.8
199 61.728 . . 1.8 1.9
200 61.728 . . 5 5.2
201 61.932 . . 2.9 3.1
202 61.932 . . 3.3 3.5
203 62.227 . . 0 0
204 62.467 . . 6.7 6.8
205 62.467 . . 7.5 7.5
206 62.907 . . 11.2 12.8
207 62.907 . . 9.1 10.4
208 62.925 . . 4.1 4.7
209 62.925 . . 2.3 2.6
210 63.054 . . 2.2 2.6
211 63.054 . . 1.7 2
212 63.309 . . 15.3 16
213 63.802 . . 2.7 2.8
214 63.802 . . 0.8 0.8
215 63.953 . . 3.9 4
216 63.953 . . 6 6.2
217 64.472 . . 15.2 16
218 64.551 . . 1.3 1.4
219 64.551 . . 0.5 0.6
220 64.869 . . 0.1 0.1
221 64.869 . . 0 0
222 65.073 . . 19.7 20.8
223 65.175 . . 0 0
224 65.522 . . 0 0
225 65.588 . . 0.9 0.8
226 65.588 . . 0.5 0.5
227 65.588 . . 0.3 0.2
228 65.898 . . 0.1 0.1
229 65.898 . . 0 0
230 66.017 . . 0.1 0.1
231 66.017 . . 0 0
232 66.035 . . 1.4 1.6
233 66.035 . . 0.2 0.2
234 66.16 . . 0.2 0.3
235 66.16 . . 0.7 1
236 66.201 . . 2.5 3.2
237 66.605 . . 0 0
238 66.605 . . 0.2 0.1
239 66.711 . . 0.1 0.1
240 66.889 . . 0.1 0.1
241 66.889 . . 0 0.1
242 67.055 . . 3.5 3.8
243 67.055 . . 3.9 4.3
244 67.12 . . 2 2.1
245 67.12 . . 4 4.3
246 67.179 . . 2.2 2.4
247 67.62 . . 1.5 1.6
248 67.62 . . 0.8 0.8
249 67.685 . . 0.2 0.2
250 67.685 . . 1.2 1.3
251 67.902 . . 1 1
252 67.932 . . 8.7 9.2
253 68.125 . . 0 0
254 68.23 . . 6.1 6.4
255 68.23 . . 5.4 5.6
256 68.406 . . 0.2 0.2
257 68.406 . . 1.9 1.8
258 68.937 . . 7.1 7.8
259 69.054 . . 2.8 3.1
260 69.054 . . 7.5 8.3
261 69.071 . . 4.6 5.1
262 69.071 . . 4 4.4
263 69.194 . . 2.8 3.1
264 69.194 . . 1.9 2.2
265 69.234 . . 0 0
266 69.438 . . 0.1 0
267 69.438 . . 0.2 0.1
268 69.629 . . 1.4 1.4
269 69.629 . . 1 1
270 69.635 . . 1.4 1.4
271 69.635 . . 4.7 4.8
272 69.908 . . 5.6 5.4
273 69.908 . . 5.4 5.2
